# Supplementary material for: Identification and Clinical Validation of a Novel 4 Gene-Signature with Prognostic Utility in Colorectal Cancer
Source: Int J Mol Sci. 2019 Aug 5;20(15):3818. doi: 10.3390/ijms20153818 (PMC6696416; doi:10.3390/ijms20153818)
Supplement: Supplementary file 1 [file ijms-20-03818-s001.zip]

Archive with 1 entries (1 files):
- ijms-559996-SI.pdf
